# Supplementary material for: A Continuous Flow-through Microfluidic Device for Electrical Lysis of Cells
Source: Micromachines (Basel). 2019 Apr 13;10(4):247. doi: 10.3390/mi10040247 (PMC6523307; doi:10.3390/mi10040247)
Supplement: Supplementary file 1 [file micromachines-10-00247-s001.zip]

Archive with 4 entries (3 files):
- micromachines-485999-Supplementary Materials/
- micromachines-485999-Supplementary Materials/micromachines-485999-Supplementary.pdf
- micromachines-485999-Supplementary Materials/Video S1 - Cell lysis for case B1.avi
- micromachines-485999-Supplementary Materials/Video S2 - Cell lysis for case T2.avi
